# Supplementary material for: Quality Deterioration Kinetics and Arrhenius-Based Shelf-Life Prediction of Ready-to-Eat Tremella fuciformis Cold Dishes
Source: Foods. 2026 Jun 24;15(13):2260. doi: 10.3390/foods15132260 (PMC13361796; doi:10.3390/foods15132260)
Supplement: Supplementary file 1 [file foods-15-02260-s001.zip]

Archive with 1 entries (1 files):
- foods-4343096-supplementary.pdf
